# Supplementary material for: Enhanced Photocatalytic Hydrogen Production of ZnIn2S4 by Using Surface-Engineered Ti3C2Tx MXene as a Cocatalyst
Source: Materials (Basel). 2023 Mar 8;16(6):2168. doi: 10.3390/ma16062168 (PMC10059248; doi:10.3390/ma16062168)
Supplement: Supplementary file 1 [file materials-16-02168-s001.zip]

Archive with 1 entries (1 files):
- materials-2256071-supplementary.pdf
